# Supplementary material for: Optimized gating strategy and supporting flow cytometry data for the determination of the Ki-67 proliferation index in the diagnosis of myelodysplastic syndrome
Source: Data Brief. 2022 Feb 22;41:107976. doi: 10.1016/j.dib.2022.107976 (PMC8891968; doi:10.1016/j.dib.2022.107976)
Supplement: Supplementary file 1 [file mmc1.xlsx]

## Sheet: Non-clonal cytopenic patients
Patient number	Identifier	Ki-67+ total BM cells polygonal gating (%)	Ki-67+ total BM cells rectangular gating (%)	Ki-67+ total BM cells 40 FU threshold (%)	Ki-67+ total BM cells 100 FU threshold (%)	Ki-67+ blast cells polygonal gating (%)	Ki-67+ blast cells rectangular gating (%)	Ki-67+ blast cells 40 FU threshold (%)	Ki-67+ blast cells 100 FU threshold (%)	Ki-67+ erythroid cells polygonal gating (%)	Ki-67+ erythroid cells rectangular gating (%)	Ki-67+ erythroid cells 40 FU threshold (%)	Ki-67+ erythroid cells 100 FU threshold (%)	Ki-67+ granulocytes polygonal gating (%)	Ki-67+ granulocytes rectangular gating (%)	Ki-67+ granulocytes 40 FU threshold (%)	Ki-67+ granulocytes 100 FU threshold (%)	Ki-67+ monocytes polygonal gating (%)	Ki-67+ monocytes rectangular gating (%)	Ki-67+ monocytes 40 FU threshold (%)	Ki-67+ monocytes 100 FU threshold (%)
1	Ki67-161	21.93	14.6	21.86	3.21	41.16	32.26	12	1.18	21.0811	56.25	53.33	7.51	6	8.71	18.02	0.27	3.11	3.11	9.45	0.99
2	Ki67-162	12.06	11.39	10.69	3.3	53.1	42.86	12.32	0.57	41.1604	28.75	28.75	7.09	10.2	10.82	12.24	1.17	6.08	6.08	9.2	1.47
3	Ki67-163	25.42	20.82	15.25	5.02	43	35.15	20.5	1.24	30.4499	38.66	35.74	3.29	22.8	24.79	24.79	1.11	8.37	8.37	9.67	0.54
4	Ki67-164	27.14	18.49	21.38	8.53	74.18	53.09	34.57	6.17	39.0412	36.74	42.21	16.27	21.9	22.24	22.24	0.89	11.37	11.37	14.65	6.36
5	Ki67-168	30.13	19.59	25.11	3.19	44.17	37.48	20.02	0.56	47.8961	92.63	60	5.89	10.9	10.4	14.97	0.91	20.26	20.26	12.9	1.9
6	Ki67-169	15.62	8.39	12.57	1.34	64.53	49.73	16.84	1.6	41.061	33.85	24.49	3.02	10.1	8.34	6.12	0.21	11.36	11.36	6.91	1.59
7	Ki67-171	18.52	11.75	9.28	1.66	49.48	37.39	8.84	0.65	46.1584	38.02	26.11	2.87	7.8	6.01	4.1	0.16	5.84	5.84	5.96	1.26
8	Ki67-172	9.86	7.99	4.9	0.73	36.48	41.33	6.53	0.77	53.1777	27.08	23.51	2.33	5.3	4.67	2.5	0.14	2.98	2.98	1.97	0.59
9	Ki67-173	6.76	8.6	6.03	1.98	41.31	53.5	10.1	1.58	31.6479	20.3	20.3	4.76	4.4	3.21	1.88	0.23	14.26	2.63	0.99	0.16
10	Ki67-174	11.59	5.63	4.73	0.72	40.74	44.48	4.94	0.29	47.2306	25.09	20.95	3.03	5	4.85	2.08	0.1	2.55	2.55	0.96	0.15
11	Ki67-177	23.55	17.37	17.9	5.92	64.4	43.95	38.7	4.55	50.0437	37.35	47.98	14.83	11.9	10.29	21.88	0.88	2.86	2.86	5.06	0.57
12	Ki67-178	33.28	30.25	21.98	11.69	60.7	52.67	19.11	4.71	47.4637	45.48	36.05	16.14	20.8	17.72	7.38	1.55	6.16	6.16	3.91	1.74
13	Ki67-181	8.52	8.01	5.52	1.71	58	52.03	19.4	1.49	48.2924	40.59	27.8	7.62	5.2	7.46	1.81	0.15	6.21	6.21	2.72	0.62
14	Ki67-183	9.75	8.54	13.82	2.55	64	54.68	38.6	8.48	6.81408	53.32	43.08	17.74	20.7	17.14	17.14	1.54	20.83	20.83	19.92	3.18
15	Ki67-184	38.97	19.85	12.04	1.7	32.08	25.97	10.34	0.74	59.3	56.66	28.55	2.41	5.74	5.64	3.04	0.34	8.22	8.22	10.58	1.1
16	Ki67-185	34.09	24.1	11.77	0.83	55.74	40.92	9.96	0.22	60.05	58.53	41.39	1.97	7.73	6.53	2.67	0.29	3.26	3.26	3.18	0.2
17	Ki67-159	21.45	16.81	8.86	1.02	52.72	54.03	15.32	0.2	41.8215	38	30.74	1.35	7.9	7.99	4.06	0.26	4.13	4.13	2.09	0.2
18	Ki67-170	36.73	27.17	30.58	8.45	36.46	28.49	19.06	2.72	74.26	86	65.3	16.88	15.65	15.91	19.94	1.25	4.09	5.74	19.4	9.3
19	Ki67-180	24.52	24.27	20.82	8.6	59.9	33.41	18.6	0.87	55.5615	52.23	57.78	21.53	9.5	7.21	5.53	0.58	5.74	9.33	3.57	0.54
20	Ki67-208	24.73	17.16	11.16	3.59	36.47	32	19.17	2.13	38.1	31.76	22.64	7.18	8.45	11.7	2.83	0.18	17.51	12.25	4.94	1.64

## Sheet: MDS patients
Patient number	Identifier	Ki-67+ total BM cells polygonal gating (%)	Ki-67+ total BM cells rectangular gating (%)	Ki-67+ total BM cells 40 FU threshold (%)	Ki-67+ total BM cells 100 FU threshold (%)	Ki-67+ blast cells polygonal gating (%)	Ki-67+ blast cells rectangular gating (%)	Ki-67+ blast cells 40 FU threshold (%)	Ki-67+ blast cells 100 FU threshold (%)	Ki-67+ erythroid cells polygonal gating (%)	Ki-67+ erythroid cells rectangular gating (%)	Ki-67+ erythroid cells 40 FU threshold (%)	Ki-67+ erythroid cells 100 FU threshold (%)	Ki-67+ granulocytes polygonal gating (%)	Ki-67+ granulocytes rectangular gating (%)	Ki-67+ granulocytes 40 FU threshold (%)	Ki-67+ granulocytes 100 FU threshold (%)	Ki-67+ monocytes polygonal gating (%)	Ki-67+ monocytes rectangular gating (%)	Ki-67+ monocytes 40 FU threshold (%)	Ki-67+ monocytes 100 FU threshold (%)
1	Ki67-070	44	14	27	9	33	14	17	3	66	33	53	16	16	11	6	0	5.41	5.41	3.01	0.54
2	Ki67-072	16	14	5	2	26	17	12	1	40	54	19	7	12	9	3	0	7.22	7.22	6.2	2.19
3	Ki67-073	15.24	7	11.71	3.37	22.72	41	47.45	8.63	14.3	27	24.38	13.19	22.3	19	19.25	4.12	13.81	15.11	25.23	4.8
4	Ki67-074	26.29	15	22.37	11.96	45.86	33	35.49	18.04	16.2	45	24.51	16.95	41	22	31.89	11.16	10.53	10.53	10.11	1.61
5	Ki67-075	15.64	20	20.35	5.08	15.5	25	17.31	1.43	26.78	3	47.31	10.5	10.2	7	10.78	0.94	4.5	7	6.28	2.02
6	Ki67-076	26.39	16	25.55	8.78	59.11	32	60.12	24.25	40.66	42	54.2	27.57	22.5	13	23.61	4.28	3.55	3.55	10.22	1.76
7	Ki67-077	20.22	33	22.4	5.28	34.55	31	35.22	7.79	20.36	68	32.55	7.32	24.7	9	18.92	3.06	37.86	37.86	19.2	6.41
8	Ki67-078	39.88	22	36.71	13.32	40.25	11	51.39	8.51	65.81	45	70.73	19.42	9.2	13	23.67	2.8	15.61	15.61	14.26	3.06
9	Ki67-079	18.74	27	6.85	1.86	52.35	34	22.51	2.21	20.36	47	8.14	1.32	22.9	16	6.02	0.89	3.92	3.92	4.56	1.43
10	Ki67-080	35.59	27	34.23	15.81	27.3	21	37.01	4.17	42.95	4	50.49	11.93	11.5	13	19.88	1.88	27.64	27.64	31.88	10.73
11	Ki67-081	7.69	26	6.63	1.48	33.33	12	16.05	5.31	3.58	9	3.41	2.38	4.19	21	2.63	0.23	3.72	3.72	7.13	1.93
12	Ki67-082	22.91	24	6.96	1.76	27.41	56	16.86	1.64	24.55	24	20.66	4.42	2.9	25	11.87	0.34	35.33	30.27	20.7	0.95
13	Ki67-083	25.92	33	23.64	5.59	35.35	30	30.01	2.91	38.9	69	53.37	12.75	10.8	27	15.97	1.39	29.6	26.62	16.36	3.88
14	Ki67-084	13.52	35	2.38	0.14	34.51	44	8.71	0.58	22.05	57	7.29	0.1	13.3	36	7.9	0.16	8.62	8.62	14.65	6.2
15	Ki67-085	19.17	24	7.69	0.92	28.54	59	11.41	1.1	38.28	47	22.74	1.86	10.54	24	6.84	0.58	5.38	5.38	11.23	2.3
16	Ki67-086	29	28	1	0	22	20	4	0	48.01	21	2	0	24	15	0	0	2.21	2.21	2.12	0.71
17	Ki67-087	29	17	17	4	19	49	10	1	36.8	10	16	4	21	20	25	1	11.67	11.67	4.23	0.62
18	Ki67-088	17.84	14	15.93	4.56	18.72	39	2.18	0.19	1.29	44	57.01	21.35	15.7	23	21.46	2.57	28.07	28.07	6.96	1.03
19	Ki67-089	39	7	44	14	47	32	35	7	65	45	60	30	25	12	50	9	5.6	5.6	24.1	7.37
20	Ki67-090	57	29	51	11	42	58	47	6	85	50	60	13	30	21	50	3	31.18	31.18	22.25	6.58
21	Ki67-091	33.11	38	32.11	17.06	48.5	18	30.52	16.77	23.94	13	17.7	10.36	22.1	5	54.61	16.83	5.21	5.21	4.09	1.36
22	Ki67-092	27.64	21	22.11	3.46	22.66	7	17.46	1.52	47.55	10	44.53	3.78	17.4	14	23.29	1.73	20.74	31.57	30.64	1.38
23	Ki67-093	39	13	16	7	16	46	10	1	68	64	33	16	19	13	5	1	3.67	3.67	8.47	0.66
24	Ki67-094	43	34	23	3	34	11	13	1	57	21	28	4	35	7	10	0	27.87	27.87	24.03	6.45
25	Ki67-095	31.12	22	32.24	14.35	18.71	3	44.52	7.19	32.04	32	52.77	24.08	9.5	12	31.99	4.14	3.61	3.61	7.59	3.62
26	Ki67-096	26.49	34	21.94	6.96	18.12	30	12.5	1.78	48.98	37	55.59	14.08	17.1	34	12.61	1.37	17.64	17.64	12.89	1.17
27	Ki67-097	25.29	33	14.17	3.24	21.86	8	15.37	3.28	3.74	28	12.6	4.47	4.2	12	25.13	3.89	4.89	4.89	6.64	1.31
28	Ki67-098	24.99	27	30.11	10.46	38.83	11	33.17	8.1	46.36	20	52.27	21.51	10.9	21	30.22	3.28	6.79	6.79	2.75	0.49
29	Ki67-103	26.13	29	17.1	6.79	41.17	15	54.33	17.72	23.22	51	20.35	9.51	26.8	51	12.76	2.42	3.37	3.37	3.3	0.5
30	Ki67-104	39.61	29	31.05	2.28	54.16	10	41.86	5.49	27.25	8	10.32	2.01	14.9	16	44.15	2.7	7.16	7.16	8.17	0.37
31	Ki67-105	16	22	6	1	6	23	2	0	7	34	4	1	11	26	9	1	1.55	1.55	0.82	0.23
32	Ki67-106	20.77	22	3.21	0.06	8.16	16	7.42	0.04	18.83	12	12.21	0.02	6.5	9	8.58	0.12	3.13	3.13	1.87	0.17
33	Ki67-107	14.25	15	9.73	2.73	11.9	52	9.84	1.51	28.47	13	23.34	4.59	6.7	9	3.33	0.97	3.89	3.89	0.49	0.01
34	Ki67-108	14	22	14	6	38	11	24	9	73	40	38	28	17	11	6	3	4.82	4.82	3.26	0.44
35	Ki67-109	39.79	20	29.31	17.71	42.99	5	51.04	15.37	39.18	33	54.19	26.24	32.7	14	42.06	15.85	4.81	4.81	5.47	2.33
36	Ki67-110	28.55	15	25.45	9.93	19.18	34	35.22	5.17	26.5	34	30.72	11.16	11	18	54.51	4.54	8.73	8.73	2.84	0.96
37	Ki67-111	22.98	34	14.56	2.75	32.51	34	13.96	1.62	38.64	23	29.07	3.57	47	36	12.87	0.39	5.7	5.7	4.91	1.05
38	Ki67-112	13.08	19	14.96	5.2	17.14	12	33.21	5.04	28.64	30	26.24	4.6	10.6	10	10.5	1.58	7.52	7.52	5.45	0.99
39	Ki67-113	29.11	8	19.34	8.34	54.29	7	43.06	16.9	45.36	37	40.06	23.51	20.2	11	13.26	1.76	2.04	2.04	8.82	1.49
40	Ki67-186	43.46	23	23.5	1.43	32.19	67	19.29	1.45	36.06	46	42.95	1.58	6.6	26	33.71	1.38	14.53	14.53	11.31	2.37
41	Ki67-187	22.2	19	15.15	5.45	40.97	10	18.77	6.26	5.21	35	33.56	16.86	45.9	25	21.39	3.47	6.72	6.72	3.11	1.15
42	Ki67-188	37.99	20	28.43	12.93	78.16	14	58.03	18.76	62.24	25	45.56	20.51	28	17	26.45	8.71	16.1	9.81	0.57	0.02
43	Ki67-189	48.56	18	29.57	5.57	41.22	23	29.98	4.24	66.89	26	52.67	3.95	27.8	16	17.24	2.49	11.96	19.1	3.07	0.31
44	Ki67-195	41.85	43	37.11	14.06	46.4	35	53.57	14.1	55.91	58	66.13	27.74	13.5	18	30.57	3.53	21.24	23.77	2.81	0.54
45	Ki67-200	12.38	12	23.98	1.97	5.71	5	4.7	0.41	36.19	28	26.83	5.02	13.8	14	71.01	2.38	17.77	19.13	4.06	0.76
46	Ki67-202	21	23	2	0	19	17	1	0	9	44	1	0	24	12	3	0	13.9	19.45	1.5	0.28
47	Ki67-203	18	6	15	4	7	6	5	1	27	4	11	4	24	8	19	6	6.28	3.22	1.03	0.51
48	Ki67-204	9.2	18	8.57	4.15	11.95	20	10.27	3.49	2.29	4	2.21	0.87	14.3	22	35.52	7.12	14.5	13.74	1.17	0.75
49	Ki67-205	27.97	17	11.93	1.2	12.74	26	4.68	0.38	51.65	29	34.87	2.4	20.63	10	17.64	1.68	4.95	13.5	0.39	0.09
50	Ki67-206	21.2	29	15.6	6.68	15.25	31	6.16	1.53	9.63	63	8.26	1.74	11.3	18	7.49	1.66	14.85	16.39	7.41	2.06
